# Supplementary material for: Genomes reveal pervasive distant hybridization in nature among cyprinid fishes
Source: Gigascience. 2025 Jan 30;14:giae117. doi: 10.1093/gigascience/giae117 (PMC11779505; doi:10.1093/gigascience/giae117)
Supplement: giae117_Supplemental_Figures_and_Tables [file giae117_supplemental_figures_and_tables.zip › Supplementary Tables.xlsx]

## Sheet: Table S1
Table S1. Summary of whole genome sequencing in eight species.
Species name	Raw data (Gb)	Average subread length (bp)	Chromosome number	Sequencing platform
Megalobrama amblycephala	70.33	21109	48	Oxford Nanopore
	101.2	150*2		MGI's core DNBSEQ™
Culter alburnus	77.85	20521	48	Oxford Nanopore
	103.6	150*2		MGI's core DNBSEQ™
Ctenopharyngodon idella	58.85	15872	48	PacBio HiFi
Cirrhinus molitorella	36.31	15032	50	PacBio HiFi
Pseudorasbora parva	35.03	14275	50	PacBio HiFi
Xenocypris davidi	42.58	16710	48	PacBio HiFi
Gobiocypris rarus	40.01	16218	50	PacBio HiFi
Elopichthys bambusa	36.45	16824	48	PacBio HiFi
Total	602.21

## Sheet: Table S2
Table S2. Genome assembly of eight species.
Species name	Assembly strategy	De novo statistics
		Genome size (Gbp)	Contig N50 (Mbp)	Scaffold N50 (Mbp)	Maximal length (bp)
Megalobrama amblycephala	Nextdenovo+LACHESIS	1.1	15.42	42.91	41617128
Culter alburnus	Nextdenovo+LACHESIS	1.08	18.55	39.6	70833778
Ctenopharyngodon idella	hifiasm	0.9	35.62	/	50140648
Cirrhinus molitorella	hifiasm	1.07	38.12	/	54644147
Pseudorasbora parva	hifiasm	1.29	7.57	/	29355115
Xenocypris davidi	hifiasm	1.04	38.11	/	56477967
Gobiocypris rarus	hifiasm	1.11	13.24	/	32892436
Elopichthys bambusa	hifiasm	0.86	30.38	/	47808715

## Sheet: Table S3
Table S3. Completeness of the eight assembled genomes.
Species	Complete BUSCOs (%)	Complete and single-copy BUSCOs (%)	Complete duplicated BUSCOs (%)	Fragmented BUSCOs (%)	Missing BUSCOs (%)	Total BUSCO in database
Megalobrama amblycephala	94.5	92.9	1.6	0.5	5	3354
Culter alburnus	98.3	97.3	1	0.5	1.2
Ctenopharyngodon idella	98.5	97.7	0.8	0.5	1
Cirrhinus molitorella	98.6	97.7	0.9	0.5	0.9
Pseudorasbora parva	98.5	96.4	2.1	0.5	1
Xenocypris davidi	98.7	97.9	0.8	0.4	0.9
Gobiocypris rarus	98.3	96.6	1.7	0.7	1
Elopichthys bambusa	98.4	97.5	0.9	0.5	1.1

## Sheet: Table S4
Table S4. Statistics of gene prediction.
Species	Method	Number of proteins	Average gene length (bp)	Average CDS length (bp)	Average exons per gene	Average length per exon (bp)	Average length per intron (bp)
M. amblycephala	De novo	55601	11573.1	1389.04	7.32	189.7	1611.85
	CDNA	48435	9518.77	1076.47	5.79	418.49	1483.97
	Homolog	32591	11419	1298.86	6.28	206.91	1918.59
	EVM	26550	12219.2	1440.71	8.28	173.92	1480.8
C. alburnus	De novo	55227	11798.4	1435.05	7.69	186.72	1551.15
	CDNA	51500	9328.28	1075.22	5.74	436.23	1440.88
	Homolog	33973	10768.5	1291.48	6.29	205.31	1792.32
	EVM	27303	12041.1	1471.64	8.45	174.07	1418.86

## Sheet: Table S5
Table S5. Gene function annotation of M. amblycephala and C. alburnus.
	Database name	Annotated number	Annotated percent (%)
M. amblycephala	GO	23321	85.42
	KO	25455	93.23
	KOG	9191	33.66
	NR	9191	33.66
	PFAM	25363	92.89
	Swissprot	23955	87.74
	Total	27303	100
C. alburnus	GO	22449	84.55
	KO	24681	92.96
	KOG	8874	33.42
	NR	26298	99.05
	PFAM	24480	92.2
	Swissprot	23035	86.76
	Total	26550	100

## Sheet: Table S6
Table S6. Summary of repeat contents.
Species name			Length (bp)	Percent (%)
M. amblycephala	Class II	DNA	285944190	26.073
	Class I	LINE	29369706	2.678
		LTR	155800221	14.206
		SINE	1224484	0.112
	Other		6353202	0.579
	Unknown		137704575	12.556
	TE repeats		487836275	44.482
	Tandem repeats		56974853	5.195
	Total Repeats		568178854	51.808
C. alburnus	Class II	DNA	293601608	27.236
	Class I	LINE	27474230	2.549
		LTR	133472567	12.382
		SINE	831817	0.077
	Other		8414187	0.781
	Unknown		122373517	11.352
	TE repeats		464607553	43.099
	Tandem repeats		53772487	4.988
	Total Repeats		544263857	50.489

## Sheet: Table S7
Table S7. The summary of predicted non-coding RNA in M. amblycephala and C. alburnus.
Species name	Class	Type	Copy	Average length (bp)	Total length (bp)	Ratio in genome
M. amblycephala	miRNA	miRNA	1961	144.39	283145	0.02582
	tRNA	tRNA	5863	81.04	475116	0.04332
	rRNA	18S	55	358.11	19696	0.0018
		28S	113	236.82	26761	0.00244
		5.8S	8	155.75	1246	0.00011
		5S	1024	94.09	96346	0.00879
	snRNA	CD-box	115	142.98	16443	0.0015
		HACA-box	51	150.37	7669	0.0007
		splicing	240	141.4	33935	0.00309
			9430		960357	0.08757
C. alburnus	miRNA	miRNA	1871	128.03	239551	0.02222
	tRNA	tRNA	5495	76.53	420533	0.03901
	rRNA	18S	38	239.84	9114	0.00085
		28S	70	148.81	10417	0.00097
		5.8S	2	157	314	3e-05
		5S	479	73.35	35137	0.00326
	snRNA	CD-box	98	137.69	13494	0.00125
		HACA-box	46	152.3	7006	0.00065
		splicing	302	138.35	41782	0.00388
			8401		777348	0.07212

## Sheet: Table S8
Table S8. Information of downloaded genomes.
Family	Subfamily	Genus	Species name	Genome size (Gb)	Contig N50 (Mb)	Scaffold N50 (Mb)	Accession NO. (NCBI)	Chromosome number	Assembly level
Cyprinidae	Danioninae	Danio	Danio rerio	1.4	21.09	57.79	GCF_000002035.6	50	Chromosome
Cyprinidae	Leuciscinae	Leuciscus	Leuciscus idus	1.1	6.03	42.07	GCA_021554675.1	50	Chromosome
Cyprinidae	Leuciscinae	Abramis	Abramis brama	1.07	10.17	42.46	GCA_022829085.1	50	Chromosome
Cyprinidae	Leuciscinae	Rutilus	Rutilus rutilus	1.1	12.79	42.58	GCA_021464565.1	50	Scaffold
Cyprinidae	Labeoninae	Labeo	Labeo rohita	1.13	1.27	37.9	GCA_022985175.1	50	Chromosome
Cyprinidae	Gobioninae	Paracanthobrama	Paracanthobrama guichenoti	1.09	1.97	38.75	GCA_018749465.1	50	Chromosome
Cyprinidae	Gobioninae	Gobio	Gobio gobio	1.55	3.31	55.29	GCA_021464655.1	50	Chromosome
Cyprinidae	Hypophthalmichthyinae	Hypophthalmichthys	Hypophthalmichthys nobilis	0.86	23.57	33.75	GCA_019925145.1	48	Chromosome
Cyprinidae	Schizothoracinae	Sinocyclocheilus	Sinocyclocheilus anophthalmus	1.9	0.28	0.31	GCA_018155175.1	96	Chromosome
Cyprinidae	Schizothoracinae	Sinocyclocheilus	Sinocyclocheilus maitianheensis	1.7	0.03	1.4	GCA_018148995.1	96	Chromosome
Cyprinidae	Schizothoracinae	Aspiorhynchus	Aspiorhynchus laticeps	1.6	0.6	42.7	GCA_023376895.1	/	Chromosome
Cyprinidae	Barbinae	Barbus	Barbus barbus	1.6	22.8	31.5	GCA_936440315.1	100	Chromosome
Cyprinidae	Cyprininae	Carassius	Carassius gibelio	1.6	5.1	30.7	GCA_023724085.1	150	Chromosome
Cyprinidae	Cyprininae	Cyprinus	Cyprinus carpio	1.7	1.6	29.5	GCA_018340385.1	100	Chromosome
Cyprinidae	Cyprininae	Carassius	Carassius auratus	1.5	3.9	29.2	GCA_019720715.2	100	Chromosome
Homalopteridae	/	Beaufortia	Beaufortia kweichowensis	0.45	5.53	17.95	GCA_019155185.1	50	Chromosome

## Sheet: Table S9
Table S9. Range of divergence time in Figure 1.
Divergence time marking in Figure 1a (MYA)	Range of divergence time (MYA)
90.9	81.9-100.0
50.4	41.5-61.3
44.1	36.5-53.6
29	23.8-35.1
25.7	21.2-30.8

## Sheet: Table S10
Table S10. D statistic on the species tree based on genome-wide single nucleotide polymorphisms (SNPs). The outgroup was fixed as Beaufortia kweichowensis.
P1	P2	P3	Dstatistic	Z-score	p-value	f4-ratio	BBAA	ABBA	BABA
Pseudorasbora parva	Paracanthobrama guichenoti	Megalobrama amblycephala	0.206092	135.208	0	0.0586628	1615590	488041	321252
Pseudorasbora parva	Paracanthobrama guichenoti	Culter alburnus	0.207855	131.198	0	0.0598843	1690800	511625	335538
Pseudorasbora parva	Paracanthobrama guichenoti	Ctenopharyngodon idella	0.214591	129.531	0	0.0656373	1652550	509764	329636
Pseudorasbora parva	Paracanthobrama guichenoti	Gobiocypris rarus	0.234001	129.295	0	0.103103	420813	574491	356612
Pseudorasbora parva	Paracanthobrama guichenoti	Hypophthalmichthys nobilis	0.211003	126.801	0	0.0596074	1674330	506946	330287
Pseudorasbora parva	Gobiocypris rarus	Gobio gobio	0.199951	120.447	0	0.0960586	499397	588705	392510
Pseudorasbora parva	Paracanthobrama guichenoti	Elopichthys bambusa	0.207407	119.343	0	0.0576755	1697490	508197	333602
Pseudorasbora parva	Paracanthobrama guichenoti	Xenocypris davidi	0.200115	111.615	0	0.0538585	1725420	507249	338085
Pseudorasbora parva	Paracanthobrama guichenoti	Gobio gobio	0.237588	95.8528	0	0.103653	512815	553893	341224
Pseudorasbora parva	Gobiocypris rarus	Xenocypris davidi	0.141183	92.4278	0	0.0414194	1712880	524938	395051
Pseudorasbora parva	Gobiocypris rarus	Hypophthalmichthys nobilis	0.142704	91.9346	0	0.0437378	1664040	518439	388951
Pseudorasbora parva	Culter alburnus	Cirrhinus molitorella	0.129782	89.9089	0	0.0352767	2123470	825785	636063
Pseudorasbora parva	Hypophthalmichthys nobilis	Cirrhinus molitorella	0.127298	88.8026	0	0.0344983	2101530	813428	629718
Pseudorasbora parva	Gobiocypris rarus	Culter alburnus	0.142547	84.681	0	0.0446293	1679960	525269	394201
Pseudorasbora parva	Culter alburnus	Labeo rohita	0.131868	84.489	0	0.0368776	2099000	827072	634357
Pseudorasbora parva	Gobiocypris rarus	Megalobrama amblycephala	0.141631	82.596	0	0.0438124	1605000	501397	376990
Pseudorasbora parva	Paracanthobrama guichenoti	Leuciscus idus	0.190797	81.4068	0	0.0497024	1529470	512119	348009
Pseudorasbora parva	Gobiocypris rarus	Ctenopharyngodon idella	0.145003	81.137	0	0.0481144	1642880	520892	388961
Pseudorasbora parva	Megalobrama amblycephala	Cirrhinus molitorella	0.128022	79.0299	0	0.0350572	2018920	790313	610924
Pseudorasbora parva	Hypophthalmichthys nobilis	Labeo rohita	0.129205	78.542	0	0.0360064	2077620	814214	627887
Pseudorasbora parva	Paracanthobrama guichenoti	Rutilus rutilus	0.189384	78.5241	0	0.048843	1539430	515046	351026
Pseudorasbora parva	Gobiocypris rarus	Elopichthys bambusa	0.139729	78.1699	0	0.0421558	1687580	519954	392463
Pseudorasbora parva	Gobiocypris rarus	Abramis brama	0.122398	77.7541	0	0.0344087	1528160	525059	410543
Pseudorasbora parva	Leuciscus idus	Culter alburnus	0.170813	77.5686	0	0.0846592	773221	858445	607963
Pseudorasbora parva	Leuciscus idus	Hypophthalmichthys nobilis	0.170964	77.5254	0	0.0830102	764918	847616	600107
Pseudorasbora parva	Paracanthobrama guichenoti	Abramis brama	0.190758	77.0611	0	0.0494482	1534000	513312	348848
Pseudorasbora parva	Leuciscus idus	Xenocypris davidi	0.165268	76.6968	0	0.0765145	815467	852341	610569
Pseudorasbora parva	Gobiocypris rarus	Leuciscus idus	0.122963	76.65	0	0.0347579	1523060	524368	409533
Pseudorasbora parva	Leuciscus idus	Megalobrama amblycephala	0.169825	76.1882	0	0.0831798	743315	819910	581855
Pseudorasbora parva	Gobiocypris rarus	Rutilus rutilus	0.121562	75.9469	0	0.0340091	1533410	527183	412904
Pseudorasbora parva	Leuciscus idus	Elopichthys bambusa	0.168122	74.8551	0	0.0802549	787550	849204	604761
Pseudorasbora parva	Ctenopharyngodon idella	Cirrhinus molitorella	0.149045	74.4083	0	0.0393655	2116560	814098	602901
Pseudorasbora parva	Xenocypris davidi	Cirrhinus molitorella	0.109699	74.1779	0	0.0309321	2105000	834488	669502
Pseudorasbora parva	Paracanthobrama guichenoti	Cirrhinus molitorella	0.102217	73.7072	0	0.016096	3183020	460612	375180
Pseudorasbora parva	Leuciscus idus	Ctenopharyngodon idella	0.174117	73.6685	0	0.0915233	734439	852202	599445
Pseudorasbora parva	Megalobrama amblycephala	Labeo rohita	0.130605	73.2623	0	0.0368021	1995810	791821	608882
Pseudorasbora parva	Ctenopharyngodon idella	Labeo rohita	0.151544	72.1241	0	0.0411748	2092290	815598	600932
Pseudorasbora parva	Rutilus rutilus	Culter alburnus	0.168447	71.7819	0	0.0837906	778323	863022	614190
Pseudorasbora parva	Rutilus rutilus	Megalobrama amblycephala	0.167796	71.2157	0	0.0825015	748183	824813	587785
Pseudorasbora parva	Rutilus rutilus	Xenocypris davidi	0.163184	70.6024	0	0.0758252	820521	857015	616553
Pseudorasbora parva	Rutilus rutilus	Hypophthalmichthys nobilis	0.168508	69.9335	0	0.0820951	770238	851975	606252
Pseudorasbora parva	Abramis brama	Culter alburnus	0.169561	68.7495	0	0.0842649	774711	860692	611128
Pseudorasbora parva	Abramis brama	Hypophthalmichthys nobilis	0.169685	68.2015	0	0.0826184	766393	849935	603336
Pseudorasbora parva	Rutilus rutilus	Elopichthys bambusa	0.165441	67.9365	0	0.0792611	793163	853510	611189
Pseudorasbora parva	Abramis brama	Xenocypris davidi	0.164191	67.6422	0	0.0762324	816733	854779	613672
Pseudorasbora parva	Abramis brama	Megalobrama amblycephala	0.168688	67.3712	0	0.0828377	744744	822025	584724
Gobiocypris rarus	Culter alburnus	Labeo rohita	0.109252	67.0977	0	0.028046	2143750	740789	594866
Pseudorasbora parva	Rutilus rutilus	Ctenopharyngodon idella	0.171614	66.8302	0	0.0905176	739587	856572	605637
Pseudorasbora parva	Elopichthys bambusa	Cirrhinus molitorella	0.115033	66.4965	0	0.0317092	2106670	819081	650079
Pseudorasbora parva	Paracanthobrama guichenoti	Labeo rohita	0.103212	65.9201	0	0.0166863	3164490	460078	373992
Pseudorasbora parva	Abramis brama	Elopichthys bambusa	0.166634	65.134	0	0.0797716	789541	851451	608220
Gobiocypris rarus	Culter alburnus	Cirrhinus molitorella	0.106018	65.099	0	0.0264622	2167310	739071	597383
Gobio gobio	Hypophthalmichthys nobilis	Cirrhinus molitorella	0.0796275	65.0069	0	0.0192432	2137240	684967	583928
Pseudorasbora parva	Abramis brama	Ctenopharyngodon idella	0.172643	64.3134	0	0.0909987	736110	854371	602801
Gobiocypris rarus	Hypophthalmichthys nobilis	Labeo rohita	0.106212	63.972	0	0.0271684	2121620	728986	589000
Gobio gobio	Culter alburnus	Cirrhinus molitorella	0.0826308	63.3343	0	0.0200123	2160720	695174	589057
Gobio gobio	Culter alburnus	Labeo rohita	0.0851675	62.6866	0	0.0212401	2136960	696887	587499
Gobiocypris rarus	Hypophthalmichthys nobilis	Cirrhinus molitorella	0.103368	62.4121	0	0.0257185	2144450	727757	591398
Pseudorasbora parva	Xenocypris davidi	Labeo rohita	0.111828	62.0491	0	0.0324203	2081200	835817	667684
Gobio gobio	Ctenopharyngodon idella	Labeo rohita	0.106318	60.4287	0	0.0256376	2131240	685364	553636
Gobio gobio	Hypophthalmichthys nobilis	Labeo rohita	0.0819512	60.1579	0	0.0203828	2114040	686220	582266
Gobio gobio	Ctenopharyngodon idella	Cirrhinus molitorella	0.103307	60.0297	0	0.0241952	2154960	683438	555452
Gobiocypris rarus	Ctenopharyngodon idella	Labeo rohita	0.130249	59.9185	0	0.0323782	2137430	729220	561150
Gobiocypris rarus	Megalobrama amblycephala	Labeo rohita	0.107986	59.636	0	0.0279603	2038310	710088	571675
Pseudorasbora parva	Elopichthys bambusa	Labeo rohita	0.115814	59.0335	0	0.0328267	2083120	818977	648969
Gobio gobio	Megalobrama amblycephala	Cirrhinus molitorella	0.0815516	58.5731	0	0.0199239	2054440	666696	566155
Gobiocypris rarus	Megalobrama amblycephala	Cirrhinus molitorella	0.104393	58.5256	0	0.0262671	2060310	708025	574173
Gobiocypris rarus	Ctenopharyngodon idella	Cirrhinus molitorella	0.126611	57.6774	0	0.0305991	2160800	727176	563733
Gobio gobio	Megalobrama amblycephala	Labeo rohita	0.0844804	56.9784	0	0.0212653	2032210	668779	564584
Pseudorasbora parva	Gobio gobio	Ctenopharyngodon idella	0.189905	56.0779	0	0.0636561	1512160	545437	371337
Xenocypris davidi	Hypophthalmichthys nobilis	Ctenopharyngodon idella	0.152568	55.6124	0	0.078226	392317	366992	269833
Pseudorasbora parva	Gobio gobio	Culter alburnus	0.186274	54.8169	0	0.05893	1549730	549769	377115
Pseudorasbora parva	Gobio gobio	Rutilus rutilus	0.179776	54.1726	0	0.051144	1397500	561693	390510
Paracanthobrama guichenoti	Culter alburnus	Labeo rohita	0.0864195	53.8785	0	0.0212381	2141310	690670	580791
Pseudorasbora parva	Gobio gobio	Xenocypris davidi	0.181874	53.4649	0	0.0538462	1584220	547578	379049
Pseudorasbora parva	Gobio gobio	Megalobrama amblycephala	0.185069	53.4124	0	0.0579048	1480860	525113	361102
Paracanthobrama guichenoti	Hypophthalmichthys nobilis	Labeo rohita	0.0829694	53.0714	0	0.0202882	2121100	678365	574422
Paracanthobrama guichenoti	Ctenopharyngodon idella	Labeo rohita	0.108145	53.0583	0	0.0256526	2137790	678396	545985
Pseudorasbora parva	Gobio gobio	Leuciscus idus	0.180763	53.0028	0	0.0519472	1387790	558295	387356
Pseudorasbora parva	Gobio gobio	Elopichthys bambusa	0.180665	52.9057	0	0.0550438	1559030	542583	376531
Pseudorasbora parva	Gobio gobio	Hypophthalmichthys nobilis	0.184899	52.6322	0	0.0572718	1535390	541926	372795
Paracanthobrama guichenoti	Culter alburnus	Cirrhinus molitorella	0.0843945	51.8568	0	0.020139	2165130	689310	582017
Gobiocypris rarus	Xenocypris davidi	Cirrhinus molitorella	0.0851552	51.5971	0	0.0221248	2148500	748648	631151
Xenocypris davidi	Culter alburnus	Ctenopharyngodon idella	0.117574	51.1202	0	0.0497924	539323	297681	235046
Paracanthobrama guichenoti	Hypophthalmichthys nobilis	Cirrhinus molitorella	0.0813369	50.8852	0	0.0193205	2144160	677503	575581
Pseudorasbora parva	Gobio gobio	Abramis brama	0.179813	50.5615	0	0.0514088	1392930	559076	388661
Paracanthobrama guichenoti	Ctenopharyngodon idella	Cirrhinus molitorella	0.105657	50.2256	0	0.0243382	2161430	676816	547462
Gobio gobio	Elopichthys bambusa	Cirrhinus molitorella	0.0663934	49.4766	0	0.0163771	2139900	691145	605084
Gobiocypris rarus	Elopichthys bambusa	Cirrhinus molitorella	0.0901465	49.296	0	0.0228692	2148030	733770	612416
Gobiocypris rarus	Leuciscus idus	Danio rerio	0.0495158	49.2595	0	0.00760535	3225880	764439	692307
Gobiocypris rarus	Rutilus rutilus	Danio rerio	0.0492361	48.3882	0	0.00760008	3239940	771135	698763
Gobiocypris rarus	Elopichthys bambusa	Labeo rohita	0.0918603	48.0785	0	0.0239572	2125500	734192	610654
Gobiocypris rarus	Xenocypris davidi	Labeo rohita	0.0882557	48.0038	0	0.023568	2125520	750305	628608
Xenocypris davidi	Ctenopharyngodon idella	Paracanthobrama guichenoti	0.134416	47.9893	0	0.0268109	1694450	341014	260201
Elopichthys bambusa	Ctenopharyngodon idella	Labeo rohita	0.0901272	47.5163	0	0.00867749	3297030	267170	222993
Paracanthobrama guichenoti	Megalobrama amblycephala	Labeo rohita	0.0854636	47.3247	0	0.0211944	2035780	662580	558244
Xenocypris davidi	Hypophthalmichthys nobilis	Elopichthys bambusa	0.145192	47.282	0	0.0600302	447747	365086	272512
Pseudorasbora parva	Gobiocypris rarus	Cirrhinus molitorella	0.058675	46.8918	0	0.0100555	3165890	480883	427579
Paracanthobrama guichenoti	Megalobrama amblycephala	Cirrhinus molitorella	0.083039	46.7014	0	0.0199843	2058100	660839	559503
Elopichthys bambusa	Ctenopharyngodon idella	Pseudorasbora parva	0.099473	46.4176	0	0.0125452	2000520	270389	221463
Elopichthys bambusa	Ctenopharyngodon idella	Gobio gobio	0.115653	46.3979	0	0.0176835	1831940	269027	213250
Elopichthys bambusa	Ctenopharyngodon idella	Leuciscus idus	0.112912	46.2314	0	0.0167901	1770090	274275	218621
Elopichthys bambusa	Ctenopharyngodon idella	Paracanthobrama guichenoti	0.110506	45.8639	0	0.017942	1830670	268818	215318
Xenocypris davidi	Culter alburnus	Elopichthys bambusa	0.11397	45.801	0	0.0390228	593106	297729	236808
Gobio gobio	Elopichthys bambusa	Labeo rohita	0.0675387	44.2974	0	0.0171434	2117040	691543	604041
Elopichthys bambusa	Ctenopharyngodon idella	Rutilus rutilus	0.113637	44.1066	0	0.0166949	1779840	275908	219600
Xenocypris davidi	Ctenopharyngodon idella	Gobiocypris rarus	0.116969	43.9712	0	0.0209558	1741880	339944	268746
Pseudorasbora parva	Gobio gobio	Cirrhinus molitorella	0.0950321	43.8335	0	0.0164631	3035050	501188	414197
Elopichthys bambusa	Ctenopharyngodon idella	Abramis brama	0.113078	43.4836	0	0.0167454	1773590	275155	219249
Pseudorasbora parva	Leuciscus idus	Labeo rohita	0.0823323	43.1784	0	0.0223913	2265400	763626	647449
Elopichthys bambusa	Ctenopharyngodon idella	Gobiocypris rarus	0.108015	43.0853	0	0.0156133	1880010	270071	217415
Xenocypris davidi	Culter alburnus	Paracanthobrama guichenoti	0.0916631	43.0631	0	0.0151704	1966440	272841	227022
Gobiocypris rarus	Abramis brama	Danio rerio	0.0486701	42.6786	0	0.00749363	3230680	766861	695679
Pseudorasbora parva	Gobio gobio	Labeo rohita	0.0950377	42.3189	0	0.0169098	3016020	500343	413494
Xenocypris davidi	Culter alburnus	Hypophthalmichthys nobilis	0.113661	41.4668	0	0.0457279	415689	299279	238190
Pseudorasbora parva	Leuciscus idus	Cirrhinus molitorella	0.0818152	41.2978	0	0.0216595	2289510	764535	648895
Xenocypris davidi	Ctenopharyngodon idella	Leuciscus idus	0.130872	40.5602	0	0.0240925	1633850	348147	267567
Elopichthys bambusa	Ctenopharyngodon idella	Cirrhinus molitorella	0.0848596	40.1613	0	0.00793364	3313410	266077	224451
Paracanthobrama guichenoti	Elopichthys bambusa	Cirrhinus molitorella	0.0681497	40.0761	0	0.0165197	2147850	683564	596339
Xenocypris davidi	Culter alburnus	Pseudorasbora parva	0.078989	39.7855	0	0.0102426	2132340	275283	234978
Pseudorasbora parva	Gobiocypris rarus	Labeo rohita	0.057394	39.6049	0	0.0100948	3147770	479175	427157
Pseudorasbora parva	Abramis brama	Cirrhinus molitorella	0.0805194	39.4511	0	0.0213556	2293130	765917	651766
Pseudorasbora parva	Abramis brama	Labeo rohita	0.0811871	39.3524	0	0.0221299	2269440	765434	650480
Xenocypris davidi	Ctenopharyngodon idella	Gobio gobio	0.123451	39.3245	0	0.0234342	1694750	339063	264547
Pseudorasbora parva	Rutilus rutilus	Labeo rohita	0.0816336	39.2476	0	0.0222983	2275870	769181	653077
Paracanthobrama guichenoti	Elopichthys bambusa	Labeo rohita	0.0687588	39.1716	0	0.017154	2124890	683615	595654
Xenocypris davidi	Ctenopharyngodon idella	Rutilus rutilus	0.129569	39.0905	0	0.0235531	1642780	349212	269098
Elopichthys bambusa	Ctenopharyngodon idella	Xenocypris davidi	0.0995131	38.5144	0	0.0329824	510134	299973	245674
Xenocypris davidi	Ctenopharyngodon idella	Pseudorasbora parva	0.114915	38.4936	0	0.017924	1864800	341480	271087
Pseudorasbora parva	Rutilus rutilus	Cirrhinus molitorella	0.0808578	38.3452	0	0.0214895	2299820	769641	654489
Xenocypris davidi	Megalobrama amblycephala	Ctenopharyngodon idella	0.1013	38.3198	0	0.0437005	512187	283391	231257
Xenocypris davidi	Megalobrama amblycephala	Elopichthys bambusa	0.0957561	38.1612	0	0.0333148	564052	282464	233096
Xenocypris davidi	Culter alburnus	Leuciscus idus	0.0918241	38.0858	0	0.0140242	1905300	279442	232439
Elopichthys bambusa	Ctenopharyngodon idella	Culter alburnus	0.101796	37.5616	0	0.0394786	450912	301394	245702
Abramis brama	Ctenopharyngodon idella	Cirrhinus molitorella	0.0808062	37.3925	0	0.0184261	2222870	655409	557406
Abramis brama	Ctenopharyngodon idella	Labeo rohita	0.0831911	36.8299	0	0.0195366	2199350	656709	555836
Gobio gobio	Xenocypris davidi	Cirrhinus molitorella	0.0615979	36.829	0	0.0155844	2140570	706254	624295
Xenocypris davidi	Ctenopharyngodon idella	Abramis brama	0.12955	36.8177	0	0.0237315	1636910	348400	268483
Paracanthobrama guichenoti	Rutilus rutilus	Danio rerio	0.0418565	36.4984	0	0.00610417	3248240	723299	665182
Megalobrama amblycephala	Hypophthalmichthys nobilis	Ctenopharyngodon idella	0.0756314	36.4183	0	0.0372462	371853	300739	258447
Megalobrama amblycephala	Ctenopharyngodon idella	Paracanthobrama guichenoti	0.074498	35.9457	0	0.0136811	1638520	281418	242395
Paracanthobrama guichenoti	Xenocypris davidi	Cirrhinus molitorella	0.0629986	35.9389	0	0.015713	2142180	700481	617453
Xenocypris davidi	Megalobrama amblycephala	Pseudorasbora parva	0.0692781	35.8926	0	0.00911454	2033440	263692	229523
Elopichthys bambusa	Ctenopharyngodon idella	Hypophthalmichthys nobilis	0.106389	35.8544	0	0.0408099	411323	300098	242384
Leuciscus idus	Ctenopharyngodon idella	Labeo rohita	0.0822981	35.8434	0	0.019288	2195520	653944	554492
Xenocypris davidi	Culter alburnus	Gobio gobio	0.0844139	35.6261	0	0.0133049	1963920	272260	229873
Pseudorasbora parva	Leuciscus idus	Danio rerio	0.0498986	35.615	0	0.00843579	3173060	838039	758380
Pseudorasbora parva	Rutilus rutilus	Danio rerio	0.0495598	35.3199	0	0.0084142	3187500	844723	764948
Xenocypris davidi	Megalobrama amblycephala	Rutilus rutilus	0.0799224	35.2009	0	0.0122377	1827670	268770	228988
Xenocypris davidi	Megalobrama amblycephala	Leuciscus idus	0.0798679	35.1008	0	0.0123754	1818400	267405	227850
Xenocypris davidi	Culter alburnus	Abramis brama	0.0908028	34.7806	0	0.0138044	1908450	279780	233200
Leuciscus idus	Ctenopharyngodon idella	Cirrhinus molitorella	0.0796636	34.7642	0	0.0181382	2219320	652797	556463
Xenocypris davidi	Culter alburnus	Rutilus rutilus	0.0908939	34.735	0	0.0137125	1914960	280465	233728
Gobio gobio	Xenocypris davidi	Labeo rohita	0.0642601	34.6627	0	0.0167269	2117320	707949	622457
Rutilus rutilus	Ctenopharyngodon idella	Labeo rohita	0.0825117	34.6445	0	0.0194397	2204430	659845	559255
Xenocypris davidi	Megalobrama amblycephala	Paracanthobrama guichenoti	0.0781575	34.6109	0	0.013127	1876240	260478	222713
Gobiocypris rarus	Paracanthobrama guichenoti	Hypophthalmichthys nobilis	0.0697299	34.4103	0	0.0166697	1701980	364726	317177
Xenocypris davidi	Megalobrama amblycephala	Abramis brama	0.078586	34.403	0	0.0121185	1821110	267581	228589
Rutilus rutilus	Ctenopharyngodon idella	Cirrhinus molitorella	0.080336	34.2869	0	0.0183806	2228080	658851	560864
Paracanthobrama guichenoti	Xenocypris davidi	Labeo rohita	0.0651527	34.2556	0	0.0167241	2118820	701934	616063
Paracanthobrama guichenoti	Leuciscus idus	Danio rerio	0.0419657	34.2025	0	0.00609021	3234020	716949	659198
Xenocypris davidi	Culter alburnus	Gobiocypris rarus	0.0784509	34.1972	0	0.0116817	2011110	273328	233562
Elopichthys bambusa	Ctenopharyngodon idella	Megalobrama amblycephala	0.10499	34.0749	0	0.0394174	435638	288010	233280
Gobiocypris rarus	Leuciscus idus	Hypophthalmichthys nobilis	0.0923599	34.066	0	0.0427309	751867	725067	602457
Gobiocypris rarus	Paracanthobrama guichenoti	Ctenopharyngodon idella	0.0709744	33.2734	0	0.0184368	1679760	365900	317403
Gobiocypris rarus	Leuciscus idus	Xenocypris davidi	0.0863961	33.2395	0	0.0381166	802604	730175	614040
Xenocypris davidi	Megalobrama amblycephala	Hypophthalmichthys nobilis	0.0954099	32.9179	0	0.0389528	397377	283870	234420
Paracanthobrama guichenoti	Abramis brama	Danio rerio	0.0412075	32.2799	0	0.00599261	3239500	719036	662122
Gobiocypris rarus	Leuciscus idus	Culter alburnus	0.0920517	32.2078	0	0.0435267	759918	734449	610632
Xenocypris davidi	Megalobrama amblycephala	Gobio gobio	0.0735447	32.0712	0	0.0117453	1873490	260494	224803
Pseudorasbora parva	Abramis brama	Danio rerio	0.0491481	31.7769	0	0.00832543	3178110	840407	761668
Gobiocypris rarus	Leuciscus idus	Elopichthys bambusa	0.0911217	31.4108	0	0.0413681	775251	727267	605796
Hypophthalmichthys nobilis	Ctenopharyngodon idella	Leuciscus idus	0.0665464	31.3824	0	0.0106611	1662280	280939	245881
Gobiocypris rarus	Leuciscus idus	Ctenopharyngodon idella	0.0942483	31.2435	0	0.047386	720600	728092	602670
Gobiocypris rarus	Paracanthobrama guichenoti	Elopichthys bambusa	0.0691696	31.0955	0	0.0162538	1725980	366645	319205
Leuciscus idus	Hypophthalmichthys nobilis	Labeo rohita	0.0577156	30.9187	0	0.0139734	2178240	655331	583813
Leuciscus idus	Culter alburnus	Labeo rohita	0.0612376	30.8748	0	0.0148725	2200450	665994	589133
Abramis brama	Culter alburnus	Cirrhinus molitorella	0.0603075	30.8734	0	0.0142464	2228350	667708	591753
Megalobrama amblycephala	Hypophthalmichthys nobilis	Elopichthys bambusa	0.0724145	30.7586	0	0.0284326	426080	300127	259595
Gobiocypris rarus	Rutilus rutilus	Xenocypris davidi	0.0842821	30.6982	0	0.0373459	806728	734490	620305
Gobiocypris rarus	Abramis brama	Hypophthalmichthys nobilis	0.0909508	30.6927	0	0.0422219	752857	727254	605994
Hypophthalmichthys nobilis	Ctenopharyngodon idella	Paracanthobrama guichenoti	0.0660967	30.6846	0	0.0115322	1723160	275070	240962
Gobiocypris rarus	Abramis brama	Xenocypris davidi	0.085211	30.669	0	0.0377149	803332	732327	617322
Abramis brama	Hypophthalmichthys nobilis	Labeo rohita	0.058803	30.5343	0	0.0142583	2182480	657946	584865
Abramis brama	Culter alburnus	Labeo rohita	0.0621088	30.5226	0	0.0151099	2204650	668606	590410
Gobiocypris rarus	Paracanthobrama guichenoti	Culter alburnus	0.0655847	30.5147	0	0.0160137	1718540	367818	322541
Abramis brama	Hypophthalmichthys nobilis	Cirrhinus molitorella	0.0573545	30.4866	0	0.0135104	2205560	657527	586194
Gobiocypris rarus	Rutilus rutilus	Hypophthalmichthys nobilis	0.0897589	30.4615	0	0.0416996	756264	729034	608939
Gobiocypris rarus	Leuciscus idus	Megalobrama amblycephala	0.0917495	30.4406	0	0.0428457	731009	702311	584268
Xenocypris davidi	Megalobrama amblycephala	Gobiocypris rarus	0.0666438	30.0742	0	0.0100611	1918460	261228	228585
Gobiocypris rarus	Paracanthobrama guichenoti	Xenocypris davidi	0.0569455	29.9044	0	0.0130026	1753160	365487	326104
Leuciscus idus	Culter alburnus	Cirrhinus molitorella	0.0591883	29.793	0	0.0139606	2224380	665032	590707
Hypophthalmichthys nobilis	Ctenopharyngodon idella	Gobio gobio	0.0679687	29.697	0	0.011183	1724870	274893	239903
Hypophthalmichthys nobilis	Ctenopharyngodon idella	Rutilus rutilus	0.0667538	29.6586	0	0.0105587	1671490	282278	246950
Gobiocypris rarus	Rutilus rutilus	Culter alburnus	0.0896558	29.5201	0	0.0425761	764112	738633	617085
Gobiocypris rarus	Abramis brama	Culter alburnus	0.090701	29.2871	0	0.0430262	760934	736546	614046
Leuciscus idus	Hypophthalmichthys nobilis	Cirrhinus molitorella	0.0560402	28.9467	0	0.0131831	2201620	654869	585366
Rutilus rutilus	Culter alburnus	Labeo rohita	0.0614825	28.9283	0	0.0150065	2209660	671842	594014
Hypophthalmichthys nobilis	Ctenopharyngodon idella	Abramis brama	0.0655536	28.896	0	0.0104525	1665510	281312	246699
Megalobrama amblycephala	Ctenopharyngodon idella	Gobiocypris rarus	0.0664604	28.8038	0	0.010892	1685300	281970	246826
Rutilus rutilus	Culter alburnus	Cirrhinus molitorella	0.0599088	28.681	0	0.0141971	2233460	671112	595246
Hypophthalmichthys nobilis	Ctenopharyngodon idella	Gobiocypris rarus	0.0634253	28.6569	0	0.00984471	1772840	276305	243346
Xenocypris davidi	Hypophthalmichthys nobilis	Paracanthobrama guichenoti	0.081613	28.5668	0	0.0154776	1806260	306733	260444
Gobiocypris rarus	Rutilus rutilus	Megalobrama amblycephala	0.0897186	28.5132	0	0.0420866	735079	706804	590419
Gobiocypris rarus	Abramis brama	Ctenopharyngodon idella	0.0926388	28.4865	0	0.0467281	721720	730045	606252
Rutilus rutilus	Hypophthalmichthys nobilis	Labeo rohita	0.0579193	28.4805	0	0.0140942	2187240	661162	588767
Culter alburnus	Ctenopharyngodon idella	Paracanthobrama guichenoti	0.0645327	28.4743	0	0.0117227	1715030	288862	253840
Rutilus rutilus	Hypophthalmichthys nobilis	Cirrhinus molitorella	0.0566457	28.3271	0	0.0133888	2210400	660841	589987
Megalobrama amblycephala	Ctenopharyngodon idella	Pseudorasbora parva	0.0613257	28.2169	0	0.00875808	1803200	282916	250221
Gobiocypris rarus	Abramis brama	Elopichthys bambusa	0.0894493	28.2076	0	0.0407415	776537	729194	609453
Abramis brama	Megalobrama amblycephala	Cirrhinus molitorella	0.058818	28.2072	0	0.0140243	2119940	640749	569561
Gobiocypris rarus	Rutilus rutilus	Ctenopharyngodon idella	0.0916217	28.1896	0	0.0462578	724774	732053	609168
Gobiocypris rarus	Paracanthobrama guichenoti	Abramis brama	0.0738963	28.124	0	0.0158645	1564110	372925	321602
Gobiocypris rarus	Rutilus rutilus	Elopichthys bambusa	0.0882785	28.0629	0	0.0402534	779978	731186	612562
Gobiocypris rarus	Abramis brama	Megalobrama amblycephala	0.0905434	27.9228	0	0.0424114	732086	704256	587313
Gobiocypris rarus	Paracanthobrama guichenoti	Labeo rohita	0.0500197	27.8298	0	0.00667837	3238520	360057	325753
Gobiocypris rarus	Paracanthobrama guichenoti	Megalobrama amblycephala	0.0646571	27.7973	0	0.0155746	1643540	351002	308369
Megalobrama amblycephala	Ctenopharyngodon idella	Leuciscus idus	0.0693381	27.7719	0	0.0117219	1579150	286681	249503
Abramis brama	Megalobrama amblycephala	Labeo rohita	0.0611335	27.408	0	0.0150145	2097650	641877	567918
Hypophthalmichthys nobilis	Ctenopharyngodon idella	Pseudorasbora parva	0.0599422	27.2576	0	0.0081022	1895010	277725	246313
Xenocypris davidi	Ctenopharyngodon idella	Cirrhinus molitorella	0.0749877	27.2	0	0.00875228	3169350	329674	283680
Leuciscus idus	Megalobrama amblycephala	Labeo rohita	0.0604623	27.1762	0	0.0148286	2093680	639665	566724
Xenocypris davidi	Ctenopharyngodon idella	Labeo rohita	0.0759788	27.1744	0	0.00913567	3151160	329915	283322
Gobiocypris rarus	Paracanthobrama guichenoti	Cirrhinus molitorella	0.0472936	27.0532	0	0.0061492	3255160	359782	327288
Rutilus rutilus	Megalobrama amblycephala	Cirrhinus molitorella	0.0587853	26.9758	0	0.0140584	2125520	644246	572707
Leuciscus idus	Megalobrama amblycephala	Cirrhinus molitorella	0.057985	26.6761	0	0.0138075	2116110	638486	568499
Gobio gobio	Rutilus rutilus	Danio rerio	0.0292815	26.5818	0	0.00434925	3242380	723043	681904
Rutilus rutilus	Megalobrama amblycephala	Labeo rohita	0.060841	26.5776	0	0.0149906	2103140	645265	571251
Culter alburnus	Hypophthalmichthys nobilis	Ctenopharyngodon idella	0.0625045	26.5718	0	0.0303373	394026	306778	270684
Gobiocypris rarus	Paracanthobrama guichenoti	Leuciscus idus	0.0727	26.5372	0	0.0157042	1559020	371970	321551
Megalobrama amblycephala	Ctenopharyngodon idella	Gobio gobio	0.0668425	26.4535	0	0.0116155	1638810	279549	244519
Gobiocypris rarus	Paracanthobrama guichenoti	Rutilus rutilus	0.0728875	26.2112	0	0.0155613	1569560	374184	323343
Megalobrama amblycephala	Ctenopharyngodon idella	Rutilus rutilus	0.068073	26.0089	0	0.0113704	1587860	287788	251104
Pseudorasbora parva	Gobio gobio	Danio rerio	0.0398518	25.9139	0	0.00442915	3902920	540751	499303
Xenocypris davidi	Hypophthalmichthys nobilis	Leuciscus idus	0.0769316	25.5797	0	0.013452	1746840	312427	267790
Xenocypris davidi	Megalobrama amblycephala	Cirrhinus molitorella	0.0420755	25.4655	0	0.00414104	3269830	257104	236342
Megalobrama amblycephala	Ctenopharyngodon idella	Abramis brama	0.0691815	25.3376	0	0.0116438	1581920	287350	250164
Gobio gobio	Leuciscus idus	Hypophthalmichthys nobilis	0.0644988	25.2027	0	0.0289171	757617	673172	591596
Xenocypris davidi	Hypophthalmichthys nobilis	Pseudorasbora parva	0.066748	24.9431	0	0.009906	1973130	308487	269882
Culter alburnus	Ctenopharyngodon idella	Pseudorasbora parva	0.0545604	24.8968	0	0.00769687	1888380	291065	260947
Gobiocypris rarus	Culter alburnus	Danio rerio	0.0531924	24.6891	0	0.00820968	3099920	776494	698059
Xenocypris davidi	Hypophthalmichthys nobilis	Gobiocypris rarus	0.0664799	24.4939	0	0.0113191	1852560	306084	267924
Gobiocypris rarus	Leuciscus idus	Labeo rohita	0.0533218	24.3874	0	0.0133733	2298550	682394	613305
Xenocypris davidi	Hypophthalmichthys nobilis	Abramis brama	0.0764189	24.2694	0	0.0133036	1750050	313035	268588
Gobio gobio	Leuciscus idus	Danio rerio	0.0295687	24.2599	0	0.00436938	3227970	716655	675491
Xenocypris davidi	Culter alburnus	Cirrhinus molitorella	0.046871	24.2066	0	0.00453676	3436190	266883	242985
Culter alburnus	Ctenopharyngodon idella	Gobiocypris rarus	0.0573949	24.19	0	0.00930082	1764320	289492	258065
Paracanthobrama guichenoti	Culter alburnus	Danio rerio	0.0456377	24.0687	0	0.00668165	3104370	731170	667345
Gobio gobio	Leuciscus idus	Elopichthys bambusa	0.064196	23.8494	0	0.0281993	781100	675268	593799
Gobiocypris rarus	Ctenopharyngodon idella	Danio rerio	0.060623	23.812	0	0.0090529	3096620	755066	668750
Xenocypris davidi	Hypophthalmichthys nobilis	Rutilus rutilus	0.0754582	23.7962	0	0.013038	1756220	313552	269552
Hypophthalmichthys nobilis	Ctenopharyngodon idella	Labeo rohita	0.052608	23.7717	0	0.00541452	3188950	274657	247203
Paracanthobrama guichenoti	Leuciscus idus	Xenocypris davidi	0.0592398	23.7605	0	0.02493	797013	671271	596187
Gobio gobio	Leuciscus idus	Megalobrama amblycephala	0.0629325	23.7371	0	0.0285111	735612	651787	574607
Hypophthalmichthys nobilis	Ctenopharyngodon idella	Cirrhinus molitorella	0.0506511	23.7196	0	0.00505842	3206640	274242	247800
Gobio gobio	Leuciscus idus	Culter alburnus	0.0631741	23.6517	0	0.0289731	765161	681358	600385
Paracanthobrama guichenoti	Leuciscus idus	Megalobrama amblycephala	0.0604743	23.6367	0	0.0270781	724575	644692	571164
Paracanthobrama guichenoti	Leuciscus idus	Culter alburnus	0.0602289	23.6014	0	0.0273289	753231	674066	597482
Gobiocypris rarus	Gobio gobio	Danio rerio	0.0371292	23.5757	0	0.00333844	4031700	438268	406888
Gobiocypris rarus	Leuciscus idus	Cirrhinus molitorella	0.0518372	23.518	0	0.0126562	2321660	682574	615296
Paracanthobrama guichenoti	Ctenopharyngodon idella	Danio rerio	0.0533702	23.4896	0	0.00753384	3103590	708757	636937
Culter alburnus	Ctenopharyngodon idella	Leuciscus idus	0.0605618	23.2897	0	0.0101235	1652260	294229	260626
Megalobrama amblycephala	Ctenopharyngodon idella	Labeo rohita	0.0436293	23.2674	0	0.00476443	3040500	277500	254298
Gobio gobio	Leuciscus idus	Xenocypris davidi	0.059509	23.2581	0	0.0253966	808878	678464	602250
Elopichthys bambusa	Ctenopharyngodon idella	Danio rerio	0.0464754	23.1917	0	0.00262936	4276840	281820	256788
Paracanthobrama guichenoti	Leuciscus idus	Hypophthalmichthys nobilis	0.0582363	23.1757	0	0.0258939	744656	664483	591348
Xenocypris davidi	Culter alburnus	Labeo rohita	0.046516	23.125	0	0.00464196	3419160	266916	243188
Gobio gobio	Leuciscus idus	Ctenopharyngodon idella	0.0645355	23.0588	0	0.0315097	725602	674759	592947
Gobio gobio	Abramis brama	Danio rerio	0.0286781	22.8576	0	0.00424978	3232760	719172	679073
Gobio gobio	Rutilus rutilus	Hypophthalmichthys nobilis	0.0622382	22.8409	0	0.028015	762569	677026	597690
Culter alburnus	Ctenopharyngodon idella	Gobio gobio	0.059129	22.7785	0	0.0101742	1715600	287580	255470
Xenocypris davidi	Megalobrama amblycephala	Labeo rohita	0.0431539	22.6993	0	0.00438137	3254430	257574	236263
Xenocypris davidi	Hypophthalmichthys nobilis	Gobio gobio	0.0691045	22.6511	0	0.0124546	1806530	304002	264702
Gobiocypris rarus	Hypophthalmichthys nobilis	Danio rerio	0.0482957	22.6244	0	0.00742573	3070040	762882	692589
Gobiocypris rarus	Abramis brama	Cirrhinus molitorella	0.0503626	22.5267	0	0.0123282	2325280	684171	618562
Gobiocypris rarus	Abramis brama	Labeo rohita	0.0520113	22.3841	0	0.0130825	2302400	684296	616633
Paracanthobrama guichenoti	Rutilus rutilus	Megalobrama amblycephala	0.0583947	22.3379	0	0.0262633	728623	648679	577100
Gobiocypris rarus	Megalobrama amblycephala	Danio rerio	0.0519809	22.2976	0	0.00809038	2954740	744995	671371
Paracanthobrama guichenoti	Abramis brama	Xenocypris davidi	0.0582318	22.2604	0	0.0245787	798387	673191	599103
Paracanthobrama guichenoti	Leuciscus idus	Elopichthys bambusa	0.0570888	22.2354	0	0.0249073	767684	666698	594687
Paracanthobrama guichenoti	Megalobrama amblycephala	Danio rerio	0.0449076	22.2042	0	0.00663256	2958960	702157	641803
Gobio gobio	Abramis brama	Hypophthalmichthys nobilis	0.0634	22.1914	0	0.0285281	758782	675636	595073
Paracanthobrama guichenoti	Abramis brama	Megalobrama amblycephala	0.0594061	22.0801	0	0.0266687	726076	646252	573775
Paracanthobrama guichenoti	Rutilus rutilus	Xenocypris davidi	0.0570505	22.0733	0	0.0241155	801267	675191	602309
Gobio gobio	Rutilus rutilus	Culter alburnus	0.0610821	22.043	0	0.028126	769805	685285	606387
Abramis brama	Elopichthys bambusa	Cirrhinus molitorella	0.0441722	22.0138	0	0.0106298	2207920	663904	607733
Paracanthobrama guichenoti	Abramis brama	Culter alburnus	0.0590035	21.9701	0	0.0268488	754788	675793	600488
Megalobrama amblycephala	Ctenopharyngodon idella	Cirrhinus molitorella	0.0435721	21.9558	0	0.00461151	3057530	277418	254252
Elopichthys bambusa	Hypophthalmichthys nobilis	Gobio gobio	0.0349174	21.9484	0	0.00644816	1717770	299087	278905
Paracanthobrama guichenoti	Hypophthalmichthys nobilis	Danio rerio	0.0402867	21.931	0	0.00587067	3076620	717364	661802
Culter alburnus	Ctenopharyngodon idella	Rutilus rutilus	0.0600789	21.8816	0	0.00991467	1661370	295365	261886
Paracanthobrama guichenoti	Rutilus rutilus	Culter alburnus	0.0577385	21.8117	0	0.0263112	757509	677765	603771
Gobio gobio	Rutilus rutilus	Megalobrama amblycephala	0.0612802	21.7459	0	0.0278805	740078	656076	580310
Elopichthys bambusa	Hypophthalmichthys nobilis	Pseudorasbora parva	0.0287832	21.7264	0	0.00438883	1884610	303543	286558
Paracanthobrama guichenoti	Leuciscus idus	Ctenopharyngodon idella	0.0594503	21.6395	0	0.0287929	712848	667023	592164
Gobiocypris rarus	Rutilus rutilus	Cirrhinus molitorella	0.0507878	21.5412	0	0.0124604	2331520	687686	621210
Gobiocypris rarus	Rutilus rutilus	Labeo rohita	0.0526674	21.5067	0	0.0132781	2308600	687935	619097
Gobio gobio	Rutilus rutilus	Elopichthys bambusa	0.0617141	21.5039	0	0.0272215	786258	679015	600077
Gobio gobio	Rutilus rutilus	Xenocypris davidi	0.0577362	21.2784	0	0.0247398	813465	682536	608024
Gobio gobio	Abramis brama	Culter alburnus	0.0620876	21.2232	0	0.0285718	766263	683652	603722
Paracanthobrama guichenoti	Abramis brama	Hypophthalmichthys nobilis	0.0570525	21.1536	0	0.0254451	746245	666396	594461
Gobio gobio	Abramis brama	Elopichthys bambusa	0.0628756	20.9683	0	0.0277159	782485	677495	597339
Abramis brama	Elopichthys bambusa	Labeo rohita	0.0444353	20.9298	0	0.0110059	2185130	663488	607032
Gobio gobio	Rutilus rutilus	Ctenopharyngodon idella	0.062253	20.8744	0	0.0305162	730293	678572	599037
Culter alburnus	Ctenopharyngodon idella	Abramis brama	0.0600235	20.8205	0	0.0099878	1655450	294792	261407
Elopichthys bambusa	Hypophthalmichthys nobilis	Rutilus rutilus	0.0343237	20.8126	0	0.00610156	1665780	307672	287252
Culter alburnus	Hypophthalmichthys nobilis	Elopichthys bambusa	0.0571775	20.768	0	0.0221513	450103	305787	272710
Gobio gobio	Abramis brama	Megalobrama amblycephala	0.0620297	20.7473	0	0.028194	736831	653983	577589
Elopichthys bambusa	Hypophthalmichthys nobilis	Abramis brama	0.0349632	20.7341	0	0.00626268	1659780	307056	286310
Paracanthobrama guichenoti	Rutilus rutilus	Hypophthalmichthys nobilis	0.0555824	20.6273	0	0.0248189	749170	668076	597720
Gobio gobio	Abramis brama	Xenocypris davidi	0.0586426	20.6169	0	0.0251167	809798	680975	605531
Leuciscus idus	Elopichthys bambusa	Cirrhinus molitorella	0.043185	20.4697	0	0.0103714	2204120	661010	606282
Gobio gobio	Abramis brama	Ctenopharyngodon idella	0.0632288	20.3771	0	0.0309835	726921	677071	596542
Rutilus rutilus	Elopichthys bambusa	Cirrhinus molitorella	0.0436928	20.3592	0	0.0105501	2213060	667392	611513
Leuciscus idus	Elopichthys bambusa	Labeo rohita	0.0436772	20.247	0	0.0107951	2181130	660691	605392
Paracanthobrama guichenoti	Abramis brama	Elopichthys bambusa	0.0556147	20.0178	0	0.0243335	769547	668307	597888
Paracanthobrama guichenoti	Abramis brama	Ctenopharyngodon idella	0.0579911	19.9486	0	0.0281694	714555	668689	595384
Paracanthobrama guichenoti	Rutilus rutilus	Elopichthys bambusa	0.0542576	19.8382	0	0.0237742	772429	670171	601190
Elopichthys bambusa	Hypophthalmichthys nobilis	Paracanthobrama guichenoti	0.0323636	19.7463	0	0.00634815	1715260	299563	280781
Elopichthys bambusa	Culter alburnus	Gobio gobio	0.0392563	19.7219	0	0.0075237	1710950	314758	290979
Rutilus rutilus	Elopichthys bambusa	Labeo rohita	0.0437974	19.6775	0	0.010886	2190130	666855	610893
Abramis brama	Xenocypris davidi	Cirrhinus molitorella	0.0396025	19.6624	0	0.00979915	2205050	680148	628329
Pseudorasbora parva	Ctenopharyngodon idella	Danio rerio	0.0592598	19.6249	0	0.00984018	3032110	834881	741467
Pseudorasbora parva	Culter alburnus	Danio rerio	0.0526809	19.6092	0	0.0090084	3036000	856168	770475
Paracanthobrama guichenoti	Rutilus rutilus	Ctenopharyngodon idella	0.0567999	19.5457	0	0.0276257	717072	670595	598510
Culter alburnus	Ctenopharyngodon idella	Labeo rohita	0.0418846	19.4577	0	0.00450155	3192090	286375	263350
Gobiocypris rarus	Xenocypris davidi	Danio rerio	0.0405291	19.3844	0	0.00649173	3070550	790735	729136
Cirrhinus molitorella	Labeo rohita	Gobio gobio	0.0265037	19.247	0	0.00639396	3019550	573678	544054
Elopichthys bambusa	Hypophthalmichthys nobilis	Leuciscus idus	0.0339306	19.2279	0	0.00610371	1656200	305862	285787
Elopichthys bambusa	Culter alburnus	Cirrhinus molitorella	0.0315347	19.0864	0	0.00367874	3190450	316447	297099
Cirrhinus molitorella	Labeo rohita	Abramis brama	0.0265928	19.0051	0	0.00618418	3027100	583000	552796
Leuciscus idus	Xenocypris davidi	Cirrhinus molitorella	0.0384848	18.8915	0	0.00951372	2201080	677819	627581
Culter alburnus	Ctenopharyngodon idella	Cirrhinus molitorella	0.040663	18.8531	0	0.00423666	3210630	285931	263586
Elopichthys bambusa	Hypophthalmichthys nobilis	Gobiocypris rarus	0.0325634	18.7557	0	0.00568615	1764330	301667	282640
Gobiocypris rarus	Labeo rohita	Danio rerio	0.033988	18.7252	0	0.0092782	2058490	1333160	1245520
Gobiocypris rarus	Gobio gobio	Rutilus rutilus	0.0754526	18.6688	0	0.01774	1464150	411637	353877
Elopichthys bambusa	Culter alburnus	Labeo rohita	0.0348413	18.5609	0	0.00418836	3172840	317391	296019
Cirrhinus molitorella	Labeo rohita	Pseudorasbora parva	0.0254354	18.5078	0	0.00547867	3111090	583966	554996
Cirrhinus molitorella	Labeo rohita	Rutilus rutilus	0.0266477	18.3581	0	0.00617417	3034380	585048	554677
Abramis brama	Xenocypris davidi	Labeo rohita	0.0415086	18.3552	0	0.0105723	2181880	681256	626954
Gobiocypris rarus	Gobio gobio	Abramis brama	0.074728	18.306	0	0.0176631	1459080	409466	352524
Leuciscus idus	Xenocypris davidi	Labeo rohita	0.0404671	18.1796	0	0.0102934	2177630	678730	625934
Elopichthys bambusa	Hypophthalmichthys nobilis	Cirrhinus molitorella	0.0249204	18.1692	0	0.00280763	3184270	300685	286063
Gobiocypris rarus	Gobio gobio	Leuciscus idus	0.0750162	18.1522	0	0.0178286	1453700	408683	351646
Rutilus rutilus	Xenocypris davidi	Cirrhinus molitorella	0.0393345	18.1167	0	0.0097622	2210200	683615	631871
Pseudorasbora parva	Hypophthalmichthys nobilis	Danio rerio	0.0481649	18.1134	0	0.00820849	3007110	841765	764404
Pseudorasbora parva	Megalobrama amblycephala	Danio rerio	0.0514126	18.1115	0	0.00885932	2893360	820545	740298
Pseudorasbora parva	Labeo rohita	Danio rerio	0.0359357	17.9141	0	0.0101782	2047920	1379770	1284040
Elopichthys bambusa	Culter alburnus	Pseudorasbora parva	0.0305994	17.7431	0	0.0048358	1880420	318246	299348
Cirrhinus molitorella	Labeo rohita	Leuciscus idus	0.0264544	17.6056	0	0.00617382	3021880	581801	551812
Elopichthys bambusa	Culter alburnus	Rutilus rutilus	0.0369965	17.5831	0	0.00681564	1658270	322859	299822
Cirrhinus molitorella	Labeo rohita	Culter alburnus	0.0279654	17.5351	0	0.00744708	2965270	582162	550487
Elopichthys bambusa	Culter alburnus	Abramis brama	0.0366057	17.5293	0	0.00679662	1652200	321963	299224
Paracanthobrama guichenoti	Labeo rohita	Danio rerio	0.0292199	17.1915	0	0.00777227	2055490	1292830	1219430
Elopichthys bambusa	Hypophthalmichthys nobilis	Labeo rohita	0.0278372	17.1733	0	0.00322698	3167250	301053	284746
Cirrhinus molitorella	Labeo rohita	Ctenopharyngodon idella	0.0286813	17.0854	0	0.00793458	2932120	577871	545647
Rutilus rutilus	Xenocypris davidi	Labeo rohita	0.0409304	17.0444	0	0.0104571	2186940	684456	630629
Hypophthalmichthys nobilis	Ctenopharyngodon idella	Danio rerio	0.0278458	16.9712	0	0.00168176	4172180	294817	278843
Cirrhinus molitorella	Labeo rohita	Xenocypris davidi	0.0271752	16.7187	0	0.00696105	2967720	582187	551382
Gobiocypris rarus	Elopichthys bambusa	Danio rerio	0.0410786	16.7164	0	0.00643546	3071560	772966	711967
Cirrhinus molitorella	Labeo rohita	Gobiocypris rarus	0.0251273	16.3714	0	0.00583701	3067930	577364	549060
Elopichthys bambusa	Culter alburnus	Leuciscus idus	0.0359241	16.3299	0	0.00669905	1648820	320863	298609
Cirrhinus molitorella	Labeo rohita	Paracanthobrama guichenoti	0.0267411	16.3157	0	0.00666275	3031400	573188	543331
Elopichthys bambusa	Megalobrama amblycephala	Labeo rohita	0.0327116	16.3124	0	0.00399743	3020280	306389	286979
Cirrhinus molitorella	Labeo rohita	Megalobrama amblycephala	0.0282364	16.2989	0	0.00745697	2825160	554988	524507
Cirrhinus molitorella	Labeo rohita	Hypophthalmichthys nobilis	0.0274749	16.2982	0	0.0072033	2939060	574865	544121
Elopichthys bambusa	Culter alburnus	Gobiocypris rarus	0.0346414	16.1781	0	0.00627098	1758360	316473	295281
Gobiocypris rarus	Gobio gobio	Cirrhinus molitorella	0.0462202	15.9523	0	0.00656742	3142600	391052	356500
Gobiocypris rarus	Cirrhinus molitorella	Danio rerio	0.0290281	15.931	0	0.0080655	2044730	1343500	1267700
Paracanthobrama guichenoti	Xenocypris davidi	Danio rerio	0.0323833	15.8899	0	0.00494105	3070590	747206	700330
Gobiocypris rarus	Gobio gobio	Labeo rohita	0.047598	15.8003	0	0.00694717	3125660	390973	355445
Xenocypris davidi	Megalobrama amblycephala	Danio rerio	0.0278915	15.7703	0	0.0016651	4192050	279163	264013
Pseudorasbora parva	Xenocypris davidi	Danio rerio	0.0410834	15.69	0	0.00726276	3006640	869340	800728
Cirrhinus molitorella	Labeo rohita	Elopichthys bambusa	0.0262222	15.5669	0	0.00681194	2959170	577329	547825
Paracanthobrama guichenoti	Elopichthys bambusa	Danio rerio	0.0332084	15.5535	0	0.00493347	3077900	727340	680585
Megalobrama amblycephala	Culter alburnus	Elopichthys bambusa	0.0378393	15.3674	0	0.0058625	959913	116046	107584
Megalobrama amblycephala	Culter alburnus	Hypophthalmichthys nobilis	0.0369507	15.3132	0	0.00670504	787926	115662	107419
Elopichthys bambusa	Megalobrama amblycephala	Gobio gobio	0.0316442	15.2647	0	0.00613796	1632990	301660	283154
Elopichthys bambusa	Culter alburnus	Paracanthobrama guichenoti	0.0305219	15.2161	0	0.00619299	1709440	312412	293906
Xenocypris davidi	Elopichthys bambusa	Paracanthobrama guichenoti	0.0412479	15.0878	0	0.00913183	1689630	345333	317973
Pseudorasbora parva	Cirrhinus molitorella	Danio rerio	0.0308531	15.0535	0	0.00889915	2034130	1391000	1307730
Paracanthobrama guichenoti	Leuciscus idus	Labeo rohita	0.0270623	14.9563	0	0.00645531	2299240	629278	596116
Pseudorasbora parva	Elopichthys bambusa	Danio rerio	0.0416575	14.5745	0	0.00721509	3010160	851280	783192
Xenocypris davidi	Culter alburnus	Danio rerio	0.0294391	14.5438	0	0.00172877	4395840	288629	272121
Gobio gobio	Ctenopharyngodon idella	Danio rerio	0.0399513	14.4658	0	0.0057844	3089790	713027	658243
Paracanthobrama guichenoti	Leuciscus idus	Cirrhinus molitorella	0.0270268	14.302	0	0.00627019	2322750	630140	596975
Megalobrama amblycephala	Culter alburnus	Ctenopharyngodon idella	0.0326382	14.2885	0	0.00631916	910878	114960	107693
Elopichthys bambusa	Megalobrama amblycephala	Danio rerio	0.0240968	14.2154	0	0.0017333	3959430	334767	319013
Paracanthobrama guichenoti	Abramis brama	Labeo rohita	0.0259808	14.208	0	0.00621131	2303450	630754	598809
Gobio gobio	Leuciscus idus	Labeo rohita	0.0269054	14.1587	0	0.0064966	2301970	633939	600720
Paracanthobrama guichenoti	Abramis brama	Cirrhinus molitorella	0.025777	14.0761	0	0.00599371	2326770	631515	599776
Elopichthys bambusa	Megalobrama amblycephala	Cirrhinus molitorella	0.0286281	13.8739	0	0.00339332	3036430	305195	288207
Elopichthys bambusa	Megalobrama amblycephala	Rutilus rutilus	0.0291837	13.8435	0	0.00545123	1583560	309897	292322
Gobio gobio	Culter alburnus	Danio rerio	0.0331022	13.6646	0	0.00496031	3092450	734593	687518
Gobio gobio	Leuciscus idus	Cirrhinus molitorella	0.0262854	13.6251	0	0.00617228	2325340	634288	601797
Xenocypris davidi	Hypophthalmichthys nobilis	Cirrhinus molitorella	0.0327273	13.6238	0	0.00362142	3265090	298026	279137
Paracanthobrama guichenoti	Cirrhinus molitorella	Danio rerio	0.0241658	13.5897	0	0.00654902	2040700	1304010	1242480
Elopichthys bambusa	Culter alburnus	Danio rerio	0.0248847	13.5128	0	0.001762	4151410	346122	329314
Elopichthys bambusa	Megalobrama amblycephala	Pseudorasbora parva	0.0240271	13.4827	0	0.00384969	1794100	305455	291121
Elopichthys bambusa	Megalobrama amblycephala	Abramis brama	0.0278254	13.4727	0	0.00523639	1577460	308565	291858
Xenocypris davidi	Ctenopharyngodon idella	Danio rerio	0.0369673	13.4552	0	0.00260073	4131090	347621	322836
Paracanthobrama guichenoti	Rutilus rutilus	Labeo rohita	0.0265007	13.4476	0	0.00635178	2309030	634167	601423
Xenocypris davidi	Hypophthalmichthys nobilis	Labeo rohita	0.0321141	13.3639	0	0.00365661	3247860	297446	278936
Megalobrama amblycephala	Culter alburnus	Paracanthobrama guichenoti	0.0254299	13.3092	0	0.00191037	2300370	110084	104624
Gobio gobio	Rutilus rutilus	Labeo rohita	0.0265949	13.2182	0	0.0064545	2312330	639256	606135
Paracanthobrama guichenoti	Rutilus rutilus	Cirrhinus molitorella	0.0261395	13.121	0	0.00609251	2332450	634793	602452
Gobio gobio	Abramis brama	Labeo rohita	0.0259787	13.0308	0	0.00629336	2305800	636195	603977
Gobio gobio	Rutilus rutilus	Cirrhinus molitorella	0.0256201	12.9436	0	0.00604454	2335550	639208	607273
Gobio gobio	Abramis brama	Cirrhinus molitorella	0.0251755	12.7431	0	0.0059291	2328940	636227	604979
Elopichthys bambusa	Megalobrama amblycephala	Leuciscus idus	0.0274803	12.5625	0	0.00519348	1574520	307624	291169
Gobiocypris rarus	Gobio gobio	Culter alburnus	0.0567345	12.4073	0	0.0149981	1611550	393604	351340
Paracanthobrama guichenoti	Gobio gobio	Danio rerio	0.0229197	12.3189	0	0.00192188	4015950	403058	384996
Gobiocypris rarus	Gobio gobio	Xenocypris davidi	0.0526117	12.2614	0	0.0130047	1644980	392801	353535
Elopichthys bambusa	Megalobrama amblycephala	Gobiocypris rarus	0.0259016	12.2323	0	0.00475218	1678230	303137	287830
Gobiocypris rarus	Gobio gobio	Ctenopharyngodon idella	0.0581385	12.1052	0	0.0163307	1573710	389687	346865
Xenocypris davidi	Elopichthys bambusa	Pseudorasbora parva	0.0316917	12.1017	0	0.00549129	1857390	348865	327432
Gobio gobio	Megalobrama amblycephala	Danio rerio	0.0319226	12.0678	0	0.0048268	2947410	705090	661466
Gobiocypris rarus	Gobio gobio	Megalobrama amblycephala	0.0565454	12.029	0	0.0147605	1541460	376155	335892
Gobio gobio	Hypophthalmichthys nobilis	Danio rerio	0.0277028	12.0067	0	0.00414009	3061990	722064	683136
Xenocypris davidi	Elopichthys bambusa	Leuciscus idus	0.0363356	11.8378	0	0.00741882	1631240	351738	327073
Gobiocypris rarus	Gobio gobio	Hypophthalmichthys nobilis	0.0548095	11.7831	0	0.0141724	1597100	387691	347401
Gobio gobio	Labeo rohita	Danio rerio	0.0222979	11.586	0	0.00600309	2049760	1291200	1234870
Megalobrama amblycephala	Culter alburnus	Xenocypris davidi	0.0256444	11.543	0	0.00474229	679935	117985	112085
Xenocypris davidi	Elopichthys bambusa	Rutilus rutilus	0.0346285	11.0912	0	0.00698744	1640470	352963	329336
Xenocypris davidi	Elopichthys bambusa	Abramis brama	0.0348994	11.0416	0	0.00709365	1634390	352079	328333
Xenocypris davidi	Elopichthys bambusa	Gobiocypris rarus	0.0278331	11.0126	0	0.00553406	1736800	345022	326336
Gobiocypris rarus	Gobio gobio	Elopichthys bambusa	0.0531657	10.7842	0	0.0135026	1621250	389081	349798
Gobiocypris rarus	Paracanthobrama guichenoti	Danio rerio	0.0172	10.6977	0	0.0013994	4149940	390765	377550
Pseudorasbora parva	Paracanthobrama guichenoti	Danio rerio	0.0253566	10.4012	0	0.00254518	4057660	483835	459905
Megalobrama amblycephala	Culter alburnus	Abramis brama	0.0233684	10.2517	0	0.00160153	2243390	112219	107094
Xenocypris davidi	Elopichthys bambusa	Gobio gobio	0.0281573	10.0559	0	0.0059225	1690820	341723	323006
Megalobrama amblycephala	Culter alburnus	Leuciscus idus	0.0225032	10.0257	0	0.00154894	2240230	111846	106923
Elopichthys bambusa	Megalobrama amblycephala	Paracanthobrama guichenoti	0.0209902	9.4826	0	0.00431652	1631800	298852	286564
Elopichthys bambusa	Hypophthalmichthys nobilis	Danio rerio	0.0137566	9.31101	0	0.000938563	4137560	326863	317992
Hypophthalmichthys nobilis	Culter alburnus	Danio rerio	0.0136096	9.24901	0	0.000812204	4270350	287855	280125
Cirrhinus molitorella	Labeo rohita	Danio rerio	0.00894844	8.82376	5.42101e-19	0.00125555	3916700	660779	649058
Gobio gobio	Cirrhinus molitorella	Danio rerio	0.0172386	8.76308	9.75782e-19	0.00472744	2035490	1301980	1257850
Megalobrama amblycephala	Culter alburnus	Rutilus rutilus	0.020085	8.72561	1.30104e-18	0.0013675	2251200	112268	107847
Megalobrama amblycephala	Culter alburnus	Gobio gobio	0.0198875	8.51476	8.34836e-18	0.00141387	2295440	109540	105268
Gobio gobio	Xenocypris davidi	Danio rerio	0.0205088	8.50824	8.83625e-18	0.00319867	3061300	750077	719929
Megalobrama amblycephala	Culter alburnus	Gobiocypris rarus	0.0224483	8.48493	1.07878e-17	0.00150426	2342450	110747	105884
Megalobrama amblycephala	Culter alburnus	Pseudorasbora parva	0.0176208	8.23928	8.66278e-17	0.00103061	2455150	111315	107460
Megalobrama amblycephala	Ctenopharyngodon idella	Danio rerio	0.0149361	8.07092	3.48842e-16	0.000957814	3992390	297085	288341
Gobio gobio	Elopichthys bambusa	Danio rerio	0.0207722	8.0366	4.61816e-16	0.00316515	3062280	732206	702406
Hypophthalmichthys nobilis	Megalobrama amblycephala	Danio rerio	0.012435	7.44112	4.9918e-14	0.00075744	4070520	279590	272722
Gobiocypris rarus	Paracanthobrama guichenoti	Gobio gobio	0.0202969	7.10078	6.20266e-13	0.00804467	488731	376888	361893
Culter alburnus	Ctenopharyngodon idella	Danio rerio	0.0136917	6.85996	3.44396e-12	0.000863951	4183650	306328	298053
Megalobrama amblycephala	Hypophthalmichthys nobilis	Paracanthobrama guichenoti	0.0125555	6.71107	9.66006e-12	0.0021932	1742080	250206	244001
Elopichthys bambusa	Labeo rohita	Danio rerio	0.0112474	6.68923	1.12174e-11	0.00291891	2093380	1237740	1210200
Pseudorasbora parva	Gobiocypris rarus	Danio rerio	0.0104549	5.90446	1.76904e-09	0.00114398	4033840	519102	508360
Xenocypris davidi	Labeo rohita	Danio rerio	0.0109674	5.86236	2.28162e-09	0.00287219	2103730	1249950	1222830
Hypophthalmichthys nobilis	Culter alburnus	Labeo rohita	0.0088573	5.84078	2.59785e-09	0.000896324	3289590	259410	254855
Xenocypris davidi	Hypophthalmichthys nobilis	Danio rerio	0.0134395	5.56194	1.33399e-08	0.000899234	4217320	320783	312275
Hypophthalmichthys nobilis	Culter alburnus	Cirrhinus molitorella	0.00849236	5.20386	9.7596e-08	0.000833434	3306920	259297	254930
Hypophthalmichthys nobilis	Labeo rohita	Danio rerio	0.0076566	4.45073	4.27899e-06	0.00196888	2091130	1219270	1200740
Abramis brama	Ctenopharyngodon idella	Danio rerio	0.0109732	4.06268	2.42558e-05	0.00155588	3170590	683059	668231
Elopichthys bambusa	Cirrhinus molitorella	Danio rerio	0.00646351	3.97134	3.57347e-05	0.00170967	2078310	1249220	1233180
Leuciscus idus	Ctenopharyngodon idella	Danio rerio	0.0105974	3.95484	3.82936e-05	0.0015002	3165390	680607	666333
Rutilus rutilus	Ctenopharyngodon idella	Danio rerio	0.0102404	3.93184	4.21487e-05	0.00145678	3178690	686422	672506
Xenocypris davidi	Cirrhinus molitorella	Danio rerio	0.0064284	3.72598	9.72774e-05	0.00171572	2086850	1261790	1245670
Hypophthalmichthys nobilis	Megalobrama amblycephala	Labeo rohita	0.00664559	3.70254	0.000106728	0.000686997	3129320	251601	248279
Xenocypris davidi	Rutilus rutilus	Danio rerio	0.00757322	3.57045	0.000178186	0.00116329	3146420	736533	725461
Abramis brama	Labeo rohita	Danio rerio	0.00675823	3.53693	0.000202403	0.00182545	2084870	1283880	1266640
Hypophthalmichthys nobilis	Culter alburnus	Gobio gobio	0.00593567	3.51465	0.000220165	0.000963703	1827920	255989	252968
Megalobrama amblycephala	Hypophthalmichthys nobilis	Leuciscus idus	0.00635116	3.51131	0.00022295	0.00101943	1683890	254077	250870
Leuciscus idus	Labeo rohita	Danio rerio	0.00659648	3.50282	0.00023018	0.0017806	2081630	1280740	1263950
Rutilus rutilus	Labeo rohita	Danio rerio	0.00644739	3.4978	0.000234557	0.00174337	2092090	1287920	1271420
Elopichthys bambusa	Rutilus rutilus	Danio rerio	0.00794785	3.46874	0.000261453	0.00119077	3151300	717929	706607
Abramis brama	Leuciscus idus	Gobio gobio	0.00984754	3.45065	0.00027962	0.000972972	2558760	147413	144538
Xenocypris davidi	Leuciscus idus	Danio rerio	0.00742092	3.44998	0.000280316	0.00113548	3132970	730629	719865
Megalobrama amblycephala	Hypophthalmichthys nobilis	Abramis brama	0.0070066	3.42071	0.000312286	0.00112009	1686760	254964	251416
Rutilus rutilus	Leuciscus idus	Elopichthys bambusa	0.00681757	3.37503	0.000369038	0.000698323	2696520	146720	144733
Abramis brama	Rutilus rutilus	Gobio gobio	0.00679709	3.34872	0.000405927	0.000646394	2603650	142197	140277
Abramis brama	Leuciscus idus	Gobiocypris rarus	0.0101439	3.33444	0.000427364	0.0009314	2627310	148128	145153
Elopichthys bambusa	Leuciscus idus	Danio rerio	0.0076957	3.23326	0.00061194	0.00114733	3138120	711346	700481
Xenocypris davidi	Abramis brama	Danio rerio	0.00694212	3.16851	0.000766113	0.00106314	3138310	732058	721964
Megalobrama amblycephala	Hypophthalmichthys nobilis	Gobiocypris rarus	0.00629574	3.16604	0.000772655	0.000980848	1787830	250865	247726
Abramis brama	Leuciscus idus	Pseudorasbora parva	0.00796307	3.165	0.000775423	0.000639119	2726260	149807	147440
Paracanthobrama guichenoti	Gobio gobio	Rutilus rutilus	0.00999533	3.048	0.00115183	0.00223354	1430580	361545	354389
Elopichthys bambusa	Abramis brama	Danio rerio	0.00724552	3.04739	0.0011542	0.00108216	3143220	713432	703168

[truncated: 11 more sheets: Table S11, Table S12, Table S13, Table S14, Table S15, Table S16, Table S17, Table S18, Table S19, Table S20, Table S21]
